# Supplementary material for: Natural speciation of nickel at the micrometer scale in serpentine (ultramafic) topsoils using microfocused X-ray fluorescence, diffraction, and absorption
Source: Geochem Trans. 2018 Aug 14;19:14. doi: 10.1186/s12932-018-0059-2 (PMC6091439; doi:10.1186/s12932-018-0059-2)
Supplement: Supplementary file 2 — Additional file 2. Clay centrifugation calculations. [file 12932_2018_59_MOESM2_ESM.xlsx]

## Sheet: Clay Sedimentation
									570	rpm (revolutions per minute)					USER INPUT BOXES ARE IN GREEN BOXES, ALL OTHER BOXES ARE CALCUATED WITH IN INPUT DATA
									9.5	rps (revolutions per second)					RESULTING PARTICLE SIZES ARE IN ORANGE BOXES
									0.105263	spr (seconds per revolution)
					decant level										particle diameter
	SSSA Methods 2002, Chapter 2, page 272		18	visc, n	r2 (meters)	r1 (meters)	ln(r2/r1)	ps-pl	w^2	t (sec)	t (min)	t (hr)			0.000198493	cm
			18	0.009111	0.142	0.072	0.679161	1.653	3562.93	480	8	0.133333			1.98493	µm
				visc	r2	r1	log(r2/r1)		rps^2	part rad^2, cm	ps-pl	particle radius, µm			particle diameter, µm
	SSSA Methods 1986, Chapter 12, page 339			0.009111	0.142	0.072	0.294956	3.81	90.25	9.84986e-09	1.653	0.992465			1.98493
			480.007	time, seconds
				visc	R	S	log(R/S)		rps^2	part rad^2, cm	ps-pl	particle radius, µm			particle diameter, µm
	Jackson, M. L. (1985), pages 113 and 127			0.009111	0.142	0.072	0.294956	3.81	90.25	9.84986e-09	1.653	0.992465			1.98493
			480.007	time, sec
	Gimbert et al., ES&T, 2005			w=(2pi*rpm)/60
				t=(18n*ln(R/S))/(w2d2deltap)
				visc, n	R, decantationlevel	S	ln(R/S)	w^2	d^2	ps-pl					particle diameter, µm
			18	0.009111	0.142	0.072	0.679161	3562.93	3.93995e-08	1.653					1.98493
			480	time, sec
